# Supplementary material for: Pilot-Scale Fermentation of Pseudoalteromonas sp. Strain FDHY-MZ2: An Effective Strategy for Increasing Algicidal Activity
Source: Biology (Basel). 2023 Nov 17;12(11):1447. doi: 10.3390/biology12111447 (PMC10669318; doi:10.3390/biology12111447)
Supplement: Supplementary file 1 [file biology-12-01447-s001.zip]

Archive with 1 entries (1 files):
- biology-2623915-supplementary.pdf
